# Supplementary material for: Mastrevirus Rep and RepA Proteins Suppress de novo Transcriptional Gene Silencing
Source: Int J Mol Sci. 2021 Oct 24;22(21):11462. doi: 10.3390/ijms222111462 (PMC8584122; doi:10.3390/ijms222111462)
Supplement: Supplementary file 1 [file ijms-22-11462-s001.zip › Table S1.xlsx]

## Sheet: Sheet1
	Supplementary Table S1. Primers used in this study
	Primer	Sequence (5'-3')*
	E35S-F	tttttgagctccccgggGAGAAAGATATATTTCTCAAGATCAGAAGTA
	E35S-R	tttttttctagaggatccGAAGGATAGTGGGATTGTGCGT
	PLNCR-F	ttttttaagcttctgcagGTCCTGATGAAAACACAGCTTT
	PLNCR-R	tttgaattctacgtaTTTCTTTTCTCTTGTGCTTGTGCTTGTTCTTGC
	TYDV-RepA-F	tttggatccaaaATGCCTTCAGCCCCCCAG
	TYDV-RepA-R	tttgagctcTTAATTGCTTCCAGAGTGGGACG
	TYDV-Rep-UF	tttggatccaaaATGCCTTCAGCCCCCCAG
	TYDV-Rep-UR	ttctaggttcGTGGTATAGATGCTGGTCTCTCCATAACT
	TYDV-Rep-DF	tctataccacGAACCTAGAAGGGCTGGAACCAGGA
	TYDV-Rep-DR	tttgagctcGCAAAAAATGTTTCCGCCGCAT
	TYDV-CP-F	tttggatccaaaATGTATCCCGCCAAATACC
	TYDV-CP-R	tttgagctcTTATACCGGACCGCCATT
	TYDV-MP-F	tttggatccaaaATGGCGGTCCGGTATAAG
	TYDV-MP-R	tttgagctcTTATTGATTGCCAACTGATTTGA
	E35S-Bisul-11	aaacccgggTTTATTGTGAAGATAGTGGAAAAGG
	E35S-Bisul-12	aaagagctcCATTAACATCACCATCTAATTCAAC
	GFP-rtF1	TCATCTTTTCACTTCTCCTATCATTATCCT
	GFP-rtR1	TCACCTTCACCCTCTCCACT
	rubisco-rtF1	TGGCTTCCTCAGTTCTTTCCTC
	rubisco-rtR1	GGAAGTGATGTCAAGGTTTTGCTT
	* Nucleotides in capital letters are complementary to its expected template.
